# Supplementary material for: Feeding strategies for the acquisition of high‐quality food sources in stream macroinvertebrates: Collecting, integrating, and mixed feeding
Source: Limnol Oceanogr. 2018 May 6;63(5):1964–78. doi: 10.1002/lno.10818 (PMC6283091; doi:10.1002/lno.10818)
Supplement: Supplementary file 1 — Supporting Information Appendix Table A1 [file LNO-63-1964-s001.xlsx]

## Sheet: 工作表1
site	season	Taxa	FFG	LIN	ALA	ARA	EPA	DHA	SAFA	MUFA	BAFA
OS	Fall	Periphyton	Periphyton	12.9536	12.6271	0.402862	5.48657	0.583223	33.2973	26.3836	11.4833
OS	Fall	Periphyton	Periphyton	17.1563	14.0753	0.57986	3.86011	0.320345	29.3328	26.5576	15.3121
OS	Fall	Periphyton	Periphyton	11.3296	14.2923	0.325517	4.73317	0.72008	36.8877	23.0136	13.5423
TB	Fall	Periphyton	Periphyton	7.02615	16.3807	1.41818	8.95121	0.539991	33.8756	20.192	13.7745
TB	Fall	Periphyton	Periphyton	8.0816	13.6784	1.20667	6.75264	0.680349	36.8119	21.9253	14.517
WO	Fall	Periphyton	Periphyton	5.27363	6.83027	0.562323	8.46425	0.811864	36.1991	31.919	6.41092
WO	Fall	Periphyton	Periphyton	6.63698	11.4541	0.468129	6.45889	0.352886	33.4131	32.6844	8.7745
WO	Fall	Periphyton	Periphyton	5.51464	12.7112	0.434525	6.21859	0.287945	32.7876	34.3141	8.94221
FB	Fall	Periphyton	Periphyton	5.86888	11.7538	0.527104	8.29628	0.581039	35.1574	29.9925	10.0451
FB	Fall	Periphyton	Periphyton	6.5474	16.2013	0.831795	5.54145	0.550361	35.4947	22.4814	9.13275
FB	Fall	Periphyton	Periphyton	7.62846	14.9597	0.924785	6.5844	0.42153	35.0082	25.0794	10.9224
TG	Fall	Periphyton	Periphyton	6.39405	4.51708	0.341543	18.1289	0.509755	28.5244	29.5029	6.04466
TG	Fall	Periphyton	Periphyton	7.46994	8.25308	0.481963	12.3203	0.665381	30.8994	28.5531	8.9069
HH	Fall	Periphyton	Periphyton	6.25948	6.8103	0.577171	15.6907	0.573614	32.4863	26.979	10.2203
HH	Fall	Periphyton	Periphyton	5.82591	6.07275	0.673848	19.8349	0.383583	27.6939	29.2368	9.13534
HH	Fall	Periphyton	Periphyton	5.76636	8.1024	0.827697	17.5963	0.49707	30.337	26.7795	9.98388
RB	Fall	Periphyton	Periphyton	8.61778	7.0843	0.256171	6.00469	0.539237	40.5477	28.9068	6.87018
RB	Fall	Periphyton	Periphyton	11.113	7.07089	0.197341	4.93984	0.476196	38.9354	32.3213	5.62638
RB	Fall	Periphyton	Periphyton	5.06601	9.72107	0.441696	8.32354	1.20022	33.3505	29.68	8.69017
SCH	Fall	Periphyton	Periphyton	6.60106	12.4236	0.616401	13.5882	0.185801	31.5816	25.8289	10.7122
TG	Fall	Periphyton	Periphyton	6.72933	5.21441	0.319033	16.0802	0.634854	27.9458	30.6719	6.56422
SCH	Fall	Periphyton	Periphyton	8.75682	14.7803	0.592639	7.33921	0.207848	30.3184	26.4412	13.2244
SCH	Fall	Periphyton	Periphyton	7.09154	9.51641	0.73191	18.7889	0.236214	28.3331	25.1258	9.15913
OSL	Fall	Periphyton	Periphyton	8.80222	12.7898	0.452639	6.0138	0.200632	40.1743	21.2929	12.9835
OSR	Fall	Periphyton	Periphyton	7.06889	11.5181	1.06144	11.3692	0.300903	30.6843	25.5232	14.3235
OSR	Fall	Periphyton	Periphyton	6.77242	10.2462	0.560128	12.2384	0.470104	32.6753	24.923	12.5471
OSL	Fall	Periphyton	Periphyton	9.39249	15.848	0.49484	5.58956	0.324659	33.3948	23.8591	13.8786
OSR	Fall	Periphyton	Periphyton	8.2886	8.77543	0.605597	13.7612	0.169258	28.8429	29.691	9.65102
KBU	Fall	Periphyton	Periphyton	6.19949	8.53009	1.75695	11.9162	0.283524	36.5619	24.3628	12.2745
KBU	Fall	Periphyton	Periphyton	5.74941	9.62489	1.58234	11.4291	0.287987	35.1818	25.3912	12.2545
KBU	Fall	Periphyton	Periphyton	5.73468	8.79684	1.70393	14.408	0.333574	31.4487	25.1767	12.3122
KBO	Fall	Periphyton	Periphyton	7.32062	7.79488	1.56762	11.4741	0.223293	40.9835	22.7881	10.5182
KBO	Fall	Periphyton	Periphyton	6.00831	5.48738	1.67712	8.84808	0.197754	43.2166	27.682	8.87192
KBO	Fall	Periphyton	Periphyton	5.00645	6.78081	1.81105	14.4419	0.28487	37.9343	26.5263	9.65087
BB	Fall	Periphyton	Periphyton	7.19281	8.44477	0.419572	16.5093	0.366895	29.5787	26.3651	10.7623
BB	Fall	Periphyton	Periphyton	6.52325	9.37568	0.729435	13.3602	0.667971	32.9052	25.7779	12.4014
BB	Fall	Periphyton	Periphyton	6.42352	9.16119	0.565462	13.5015	0.657287	33.3488	26.1021	10.4076
YGL	Fall	Periphyton	Periphyton	10.2138	3.36198	0.145454	20.3811	0.926737	29.2267	25.8797	7.53134
YGL	Fall	Periphyton	Periphyton	8.6351	2.72384	0.35496	19.659	1.06844	29.7225	28.0449	6.80362
YGL	Fall	Periphyton	Periphyton	6.33316	5.48062	0.57033	16.0623	0.874658	32.1789	28.3611	8.98293
YLG	Fall	Periphyton	Periphyton	7.29778	6.178	0.348731	17.6569	0.706966	29.9191	25.8675	8.56731
YLG	Fall	Periphyton	Periphyton	8.2681	4.81764	0.462732	16.5284	0.773165	31.3185	27.1337	8.07219
YLG	Fall	Periphyton	Periphyton	8.83201	7.46771	0.331913	16.0827	0.661637	29.8741	25.1484	9.65036
YLK	Fall	Periphyton	Periphyton	6.30745	9.00165	0.122783	10.2874	0.820898	36.611	26.5054	8.61268
YLK	Fall	Periphyton	Periphyton	6.88465	7.33073	0.300855	21.1034	0.616649	18.1966	34.4581	8.90607
YLK	Fall	Periphyton	Periphyton	6.33998	4.82987	0.22441	17.8863	0.549783	29.0376	32.1289	6.00619
LK	Fall	Periphyton	Periphyton	8.49093	9.48123	0.905069	11.823	0.667668	32.8983	24.9289	12.6471
LK	Fall	Periphyton	Periphyton	7.2264	8.93575	0.983324	12.3083	0.447569	32.6459	26.772	12.7832
LK	Fall	Periphyton	Periphyton	6.60119	9.55384	0.888226	11.1023	0.620326	35.3112	24.4255	14.459
BB	Fall	Baetis	Grazers	3.20479	11.1304	0.591366	16.2321	0.0311396	34.0507	29.9055	14.193
FB	Fall	Baetis	Grazers	3.29988	16.2755	0.494662	13.9776	0.0482444	37.3394	24.665	11.8605
HH	Fall	Baetis	Grazers	2.44171	8.27191	0.24953	12.4196	0	47.1708	26.8291	12.1576
KBO	Fall	Baetis	Grazers	5.59174	13.4038	1.75531	23.3236	0.0731511	26.1813	26.022	12.8114
KBU	Fall	Baetis	Grazers	3.78118	16.619	0.780801	21.9334	0.0400744	29.3404	23.3612	11.6783
LK	Fall	Baetis	Grazers	2.49815	9.7809	0.320598	15.4067	0.0835942	34.9994	31.464	11.581
OS	Fall	Baetis	Grazers	3.09035	14.6272	0.305913	11.9176	0.037946	34.8645	29.5609	10.7598
OSL	Fall	Baetis	Grazers	2.83659	15.8607	0.399251	17.3526	0.0223763	35.4127	23.5093	12.6082
OSR	Fall	Baetis	Grazers	2.54788	17.1443	0.304553	11.6489	0.0263273	33.6054	29.5135	11.7326
RB	Fall	Baetis	Grazers	3.30203	9.76213	0.340391	9.73548	0.149821	42.5134	26.7177	12.8598
SCH	Fall	Baetis	Grazers	3.49157	12.0721	0.592917	16.8492	0.0146948	36.1501	27.8402	13.2037
TB	Fall	Baetis	Grazers	2.78475	19.0597	0.50075	16.5241	0.0654417	31.7318	24.2353	13.2889
WO	Fall	Baetis	Grazers	3.61126	19.3244	0.332888	9.63031	0.0474975	34.4018	28.4901	12.2739
YLG	Fall	Baetis	Grazers	2.44988	8.94422	0.233605	14.9415	0.0428292	41.4483	28.1574	13.7987
YLK	Fall	Baetis	Grazers	2.2602	7.03383	0.291751	12.7843	0.0364585	43.6272	29.3384	12.937
BB	Fall	Ecdyonurus	Grazers	2.40597	5.16645	0.824924	14.3843	0.0226095	39.8249	33.7389	14.6725
FB	Fall	Ecdyonurus	Grazers	3.64293	13.0828	1.49355	16.8636	0.0233227	30.5963	29.0919	12.8957
HH	Fall	Ecdyonurus	Grazers	2.3826	5.5201	0.528076	15.4474	0.00905421	35.891	36.8704	13.0963
KBO	Fall	Ecdyonurus	Grazers	3.90535	9.96247	2.88574	28.1358	0.0203399	25.8651	26.1143	13.3668
KBU	Fall	Ecdyonurus	Grazers	3.39569	10.9636	1.85328	28.5859	0	25.6946	25.7475	13.3803
LK	Fall	Ecdyonurus	Grazers	3.51243	7.70289	1.14755	18.0937	0.025404	33.7759	31.4186	14.2644
OS	Fall	Ecdyonurus	Grazers	4.13689	10.6045	0.82753	15.1846	0.0261551	28.0472	36.0476	11.4244
OSL	Fall	Ecdyonurus	Grazers	2.61962	9.61459	0.744428	14.3191	0.0144759	36.3307	31.4223	12.6145
OSR	Fall	Ecdyonurus	Grazers	3.35402	11.7469	0.713703	13.1493	0.016174	34.1614	31.0687	13.8685
RB	Fall	Ecdyonurus	Grazers	4.43578	10.212	1.07557	15.8499	0.0220101	30.0728	34.2215	13.7588
SCH	Fall	Ecdyonurus	Grazers	3.13732	7.67774	0.981573	15.8086	0.0100473	33.7155	33.4679	12.6151
TB	Fall	Ecdyonurus	Grazers	3.20329	14.726	1.38126	16.0191	0	35.1095	24.2399	14.7754
TG	Fall	Ecdyonurus	Grazers	2.70711	4.94137	0.795526	12.5363	0	44.1278	30.9571	14.5815
WO	Fall	Ecdyonurus	Grazers	2.40002	14.817	0.682772	9.8799	0.0283094	33.3974	33.4059	10.526
YGL	Fall	Ecdyonurus	Grazers	2.34135	3.3553	0.564274	12.8873	0	40.8147	36.2757	13.07
YLG	Fall	Ecdyonurus	Grazers	2.75169	4.72401	0.784917	12.5428	0	46.0781	29.5595	14.0304
YLK	Fall	Ecdyonurus	Grazers	2.94911	5.32353	0.790021	18.4021	0.0181688	34.194	33.6945	10.5577
FB	Fall	Leuctra	Shredders	8.60563	13.6735	2.31507	15.6461	0	28.7063	26.5981	8.1709
KBO	Fall	Leuctra	Shredders	12.356	9.64569	3.51715	10.841	0.265311	24.5387	34.7965	11.7612
OSR	Fall	Leuctra	Shredders	8.31165	8.44695	1.42724	8.50215	0.154776	27.9254	38.67	14.188
RB	Fall	Leuctra	Shredders	10.3899	6.92341	2.75702	8.00227	0	47.31	19.5376	6.81874
SCH	Fall	Leuctra	Shredders	9.49883	4.93015	1.1634	4.01767	0.176614	40.0084	32.9918	16.6186
TB	Fall	Leuctra	Shredders	8.27086	6.53904	1.68115	6.06219	0	42.1892	31.0304	12.2762
TG	Fall	Leuctra	Shredders	14.2962	12.0251	1.80774	10.7928	0	26.1411	32.0041	8.59138
WO	Fall	Leuctra	Shredders	9.77964	15.8865	1.41094	7.66988	0.131958	27.9218	33.0668	9.86259
YGL	Fall	Leuctra	Shredders	4.77449	6.0752	0.397379	15.1897	0.209163	37.7348	31.9639	7.71991
YLG	Fall	Leuctra	Shredders	8.4934	9.74723	1.22491	22.9732	0.160883	22.6786	28.8754	7.97335
YLK	Fall	Leuctra	Shredders	4.7553	3.16408	2.74009	10.6896	0.408755	31.6029	40.3703	10.7416
FB	Fall	Nemoura	Shredders	6.35845	16.7999	1.79471	15.0929	0	35.357	20.5644	5.02935
KBO	Fall	Nemoura	Shredders	13.1482	16.4796	3.13748	10.0064	0	27.9115	26.7388	4.4146
OS	Fall	Nemoura	Shredders	12.2965	7.89158	1.04534	1.79529	0	39.2806	33.5831	3.59076
OSR	Fall	Nemoura	Shredders	14.307	14.7619	0.378612	2.15132	0.112699	43.7696	21.2521	5.9902
RB	Fall	Nemoura	Shredders	9.85138	8.10585	0.902245	6.3256	0.210206	29.1479	41.6267	3.18433
SCH	Fall	Nemoura	Shredders	7.17456	20.2799	2.64267	10.7101	0	25.5077	30.9631	4.20054
TB	Fall	Nemoura	Shredders	5.84874	14.7045	1.72669	11.3323	0	37.7026	25.0227	4.85342
WO	Fall	Nemoura	Shredders	8.06114	14.0394	0.460448	2.52755	0	38.4622	34.1698	3.87159
YLG	Fall	Nemoura	Shredders	10.9054	10.1442	1.15122	6.99782	0	37.8378	28.8578	4.94457
OS	Summer	Periphyton	Periphyton	4.64336	7.01058	0.547548	9.58295	1.44554	42.5654	18.2006	5.33196
OS	Summer	Periphyton	Periphyton	5.24114	9.1083	0.350551	6.24085	0.895293	46.3085	20.6784	4.51946
OS	Summer	Periphyton	Periphyton	5.07972	12.2321	0.368739	6.06965	0.774187	43.9735	18.5371	4.44387
LK	Summer	Periphyton	Periphyton	5.76126	7.47893	1.15224	10.5415	0.283977	45.7799	23.9878	6.92068
LK	Summer	Periphyton	Periphyton	6.57601	10.2564	1.32191	14.1472	0.284649	34.8954	27.1681	6.25754
LK	Summer	Periphyton	Periphyton	13.893	11.0683	2.59066	7.42118	0.228482	38.0754	21.7384	6.42172
TB	Summer	Periphyton	Periphyton	6.56676	10.235	0.895615	8.02864	0.375068	41.1027	26.9965	6.31893
TB	Summer	Periphyton	Periphyton	6.629	12.0017	0.783129	7.23759	0.387305	43.9163	23.1372	6.72068
TB	Summer	Periphyton	Periphyton	7.34426	14.3931	0.671587	9.1173	0.746333	36.1777	24.0154	6.93216
FB	Summer	Periphyton	Periphyton	6.80078	11.9561	0.481074	4.61263	0.358738	47.2785	21.748	4.28648
FB	Summer	Periphyton	Periphyton	6.88645	12.9187	0.366747	5.04904	0.347613	42.928	25.2779	6.05582
FB	Summer	Periphyton	Periphyton	11.3808	13.2523	0.701055	5.28475	0.484578	39.6576	22.6259	8.90364
HH	Summer	Periphyton	Periphyton	5.89481	9.86438	0.378345	14.0338	0.431157	35.1437	25.7322	5.7746
HH	Summer	Periphyton	Periphyton	4.89056	6.78628	0.361361	11.4873	0.787532	36.4867	27.516	4.88002
HH	Summer	Periphyton	Periphyton	5.07304	7.59024	0.413266	11.1153	0.771417	34.9426	28.2243	4.76783
RB	Summer	Periphyton	Periphyton	5.80504	7.25526	0.298074	6.73696	0.966103	40.8778	28.7572	3.59249
RB	Summer	Periphyton	Periphyton	6.68361	8.84137	0.326894	7.73543	0.707481	34.2515	31.5164	3.97983
RB	Summer	Periphyton	Periphyton	7.68794	7.0796	0.29905	5.23089	0.840616	37.1318	32.8345	4.28928
SCH	Summer	Periphyton	Periphyton	5.27374	5.15499	0.481521	10.462	0.649182	39.4857	27.4397	5.32369
SCH	Summer	Periphyton	Periphyton	14.884	8.94051	0.511154	6.39938	0.291991	33.3385	30.0681	5.39473
SCH	Summer	Periphyton	Periphyton	7.48052	6.6326	0.658793	8.9478	1.0319	36.286	26.8923	4.37505
OSL	Summer	Periphyton	Periphyton	9.01515	12.22	1.17191	8.56138	0.23153	37.3681	24.5053	5.33763
OSL	Summer	Periphyton	Periphyton	11.9286	17.5654	0.602444	5.86169	0.271721	35.2431	23.7535	7.77061
OSL	Summer	Periphyton	Periphyton	9.39614	13.2453	0.675884	7.0836	0.287174	39.1252	25.6294	6.29575
OSR	Summer	Periphyton	Periphyton	9.1487	11.0547	1.10951	7.38637	0.195139	38.2759	26.9758	8.01614
OSR	Summer	Periphyton	Periphyton	8.91775	11.8086	0.575287	8.9707	0.170737	34.4199	28.6889	6.49192
OSR	Summer	Periphyton	Periphyton	17.1825	10.9088	1.22447	5.80043	0.236789	35.039	25.9415	6.29593
KBU	Summer	Periphyton	Periphyton	10.1623	7.88395	1.85068	8.48919	0.248014	36.5832	30.243	6.8306
KBU	Summer	Periphyton	Periphyton	6.17897	7.84445	1.89102	9.84633	0.440729	38.9308	28.2426	7.18954
KBU	Summer	Periphyton	Periphyton	6.67746	11.1188	1.32269	8.18863	0.381355	41.9142	23.4912	7.24528
KBO	Summer	Periphyton	Periphyton	8.61706	7.82891	1.4925	11.6486	0.247434	38.0713	27.0593	7.87683
KBO	Summer	Periphyton	Periphyton	7.89651	8.04614	1.92757	13.1326	0.174464	38.6078	24.791	5.32821
KBO	Summer	Periphyton	Periphyton	11.1435	5.51251	2.31789	13.2782	0.399917	36.8198	24.5448	8.16353
BB	Summer	Periphyton	Periphyton	5.8874	8.57331	0.779842	10.683	0.321309	41.6223	25.8614	7.16259
BB	Summer	Periphyton	Periphyton	5.96177	7.08562	0.73456	12.8983	0.575087	35.8217	29.9353	6.27277
BB	Summer	Periphyton	Periphyton	6.72418	9.91424	0.912512	11.7486	0.456292	37.8633	25.7184	6.92815
YGL	Summer	Periphyton	Periphyton	6.0686	12.1686	0.444523	7.16416	0.475317	43.1538	22.7924	5.64667
YGL	Summer	Periphyton	Periphyton	5.69959	8.21786	0.443177	12.0525	0.437217	34.6781	30.6657	5.51345
YGL	Summer	Periphyton	Periphyton	6.35981	10.2363	0.531033	10.5244	0.516617	37.0183	26.5145	5.72482
YLG	Summer	Periphyton	Periphyton	7.19531	11.7936	0.568582	5.36704	0.433439	45.8956	21.6219	4.44848
YLG	Summer	Periphyton	Periphyton	10.8554	12.8996	0.361142	3.67344	0.398125	44.7157	21.138	8.50533
YLG	Summer	Periphyton	Periphyton	11.1915	12.3397	0.359918	4.64888	0.314647	40.7247	25.0033	9.05186
YLK	Summer	Periphyton	Periphyton	7.3815	14.2209	0.425858	7.78209	0.483958	39.2431	22.3504	5.38998
YLK	Summer	Periphyton	Periphyton	6.90728	11.5942	0.421588	9.5797	0.515314	39.0545	23.7015	6.23378
YLK	Summer	Periphyton	Periphyton	5.58492	9.23521	0.400003	10.4842	0.533521	38.147	27.1346	5.142
WO	Summer	Periphyton	Periphyton	5.79721	8.93672	0.35546	5.8613	0.480156	40.4736	26.6291	3.78824
WO	Summer	Periphyton	Periphyton	8.64545	14.3603	0.60182	5.08068	0.304413	36.5049	25.525	4.64957
WO	Summer	Periphyton	Periphyton	8.83942	10.7031	0.403746	6.0875	0.408256	39.6525	25.1156	3.97227
TG	Summer	Periphyton	Periphyton	4.08875	5.79509	0.383202	14.1452	0.626266	37.8873	26.2045	4.86182
TG	Summer	Periphyton	Periphyton	4.12062	6.98143	0.507695	12.0475	0.538465	39.8008	25.8944	4.87183
TG	Summer	Periphyton	Periphyton	4.63186	5.82072	0.336399	9.80826	0.837844	39.294	28.2541	4.29868
BB	Summer	Allogamus	Shredders	3.17187	8.95658	0.609533	6.44649	0.110354	45.4389	27.664	7.94275
HH	Summer	Allogamus	Shredders	5.14893	9.36862	0.283162	5.96438	0.0743581	30.7754	38.9979	3.36265
OS	Summer	Allogamus	Shredders	8.8999	16.7192	0.270558	4.84425	0.0931161	29.5565	26.4217	4.65701
OSL	Summer	Allogamus	Shredders	3.03938	14.7639	0.177422	4.80664	0.0750794	33.4539	31.8495	5.12179
YGL	Summer	Allogamus	Shredders	7.6872	19.6626	0.668536	6.56855	0.11976	31.2388	24.4199	6.36912
YLG	Summer	Allogamus	Shredders	13.9179	12.8951	0.363163	5.32321	0.100474	31.2799	23.916	4.1385
YLK	Summer	Allogamus	Shredders	6.40359	10.3543	0.413974	8.07661	0.230261	30.5429	31.6961	6.388
BB	Summer	Baetis	Grazers	3.30702	14.5382	0.365207	12.899	0.0257977	39.7596	24.8236	9.69488
FB	Summer	Baetis	Grazers	5.76521	17.6459	0.316413	8.16299	0.0179361	37.9184	26.1379	10.4574
HH	Summer	Baetis	Grazers	3.18796	16.0758	0.362406	10.8868	0.0879895	36.5038	25.6221	9.94296
KBU	Summer	Baetis	Grazers	4.05866	12.9334	1.05264	12.2661	0	37.7004	27.9365	11.9268
LK	Summer	Baetis	Grazers	4.0809	16.4807	0.498826	13.8926	0.0193406	30.4956	29.8793	12.6336
OS	Summer	Baetis	Grazers	3.46988	11.5253	0.338503	6.4589	0.0887574	43.6421	26.0346	10.9714
OSL	Summer	Baetis	Grazers	5.06332	19.412	0.469036	8.06949	0.0383523	37.0978	24.3491	10.0993
OSR	Summer	Baetis	Grazers	5.0222	21.0795	0.517198	8.45125	0.0294106	32.944	26.3225	9.65504
RB	Summer	Baetis	Grazers	5.27409	11.0568	0.403106	12.0521	0.162356	32.7938	30.0581	11.1994
SCH	Summer	Baetis	Grazers	4.63356	11.5783	0.376318	13.4036	0.0377229	32.4578	31.9557	10.7072
TG	Summer	Baetis	Grazers	4.31804	13.5845	0.609017	13.6928	0.0714159	34.6063	25.5907	11.8695
WO	Summer	Baetis	Grazers	5.14563	16.8313	0.302493	8.52329	0.0952285	34.2771	26.6331	8.80521
YGL	Summer	Baetis	Grazers	4.67796	14.8445	0.615528	15.2556	0.0636625	30.929	25.8633	11.8322
YLG	Summer	Baetis	Grazers	3.33983	13.0575	0.540157	9.42853	0.0436899	42.766	25.283	12.5365
YLK	Summer	Baetis	Grazers	4.57644	13.6524	0.450902	13.5299	0.0707105	35.5902	26.0223	10.0132
LK	Summer	beech	Grazers	7.52896	61.6163	0	0	0	25.3749	5.17498	1.02847
SCH	Summer	beech	Grazers	12.6364	35.336	0	0	0	44.2241	7.19973	1.48322
TG	Summer	beech	Grazers	11.5416	32.4116	0	0	0	47.2075	8.6367	0.896097
BB	Summer	Ecdyonurus	Grazers	2.55126	6.39994	0.552777	13.3627	0.0167366	36.9589	35.9161	11.1867
FB	Summer	Ecdyonurus	Grazers	4.71697	11.139	1.27956	12.7745	0.054733	29.4976	32.8018	10.33
HH	Summer	Ecdyonurus	Grazers	2.46605	3.80848	0.540256	11.7689	0.0241591	37.8107	39.6625	13.1361
KBO	Summer	Ecdyonurus	Grazers	3.73097	9.96955	1.54265	19.0147	0.0271419	27.6658	32.6803	12.8606
KBU	Summer	Ecdyonurus	Grazers	2.61198	5.82877	0.862886	16.9863	0	35.2756	34.3252	12.3268
LK	Summer	Ecdyonurus	Grazers	3.63473	7.28496	0.656915	14.8299	0.0259215	30.2567	38.5507	11.4714
OS	Summer	Ecdyonurus	Grazers	3.71794	6.3216	0.69545	13.2337	0.0334404	31.0264	36.9415	12.3802
OSL	Summer	Ecdyonurus	Grazers	4.37533	14.2213	0.822723	14.1095	0.0192076	28.9977	31.6052	10.4085
OSR	Summer	Ecdyonurus	Grazers	3.87805	13.6895	0.951654	17.2009	0.0169816	28.2744	31.2134	12.3402
RB	Summer	Ecdyonurus	Grazers	4.85542	7.80357	1.04108	13.9239	0.0591541	27.5793	37.2148	10.6382
SCH	Summer	Ecdyonurus	Grazers	4.07672	8.21566	1.02361	17.917	0.0477822	28.7486	34.0771	11.1049
TB	Summer	Ecdyonurus	Grazers	3.1063	9.2143	0.627015	13.4078	0.0245344	31.8941	35.4854	10.5028
TG	Summer	Ecdyonurus	Grazers	3.66342	6.86298	0.814371	16.7593	0.0442115	30.7865	34.1998	10.5088
WO	Summer	Ecdyonurus	Grazers	4.1115	7.9277	0.687937	11.6528	0.0371309	31.1654	36.9263	11.4719
YGL	Summer	Ecdyonurus	Grazers	1.88847	4.61236	0.489367	9.28841	0.0317842	40.2689	39.7888	12.0816
YLG	Summer	Ecdyonurus	Grazers	3.95263	6.65012	0.765238	11.4851	0.00762813	38.3793	35.4527	13.0687
YLK	Summer	Ecdyonurus	Grazers	3.52656	7.78338	0.807866	16.3145	0.03237	30.7153	34.4744	11.6805
BB	Summer	Leuctra	Shredders	4.93579	8.67911	1.00975	18.7959	0.224247	24.1875	36.6878	6.90246
HH	Summer	Leuctra	Shredders	14.3264	6.79379	0.784636	10.6149	0.202937	26.2828	35.4321	7.67245
LK	Summer	Leuctra	Shredders	9.73884	6.36562	1.89398	11.1138	0.491347	28.2999	35.4176	11.5913
OS	Summer	Leuctra	Shredders	13.8285	7.63812	2.63191	15.6779	0.1753	23.1484	32.8408	7.92195
SCH	Summer	Leuctra	Shredders	20.5938	6.45429	0.737922	10.1929	0.0648506	21.4752	38.0183	4.59697
TG	Summer	Leuctra	Shredders	14.2357	7.24115	2.08563	18.2768	0.0287701	26.5066	29.439	3.97814
YGL	Summer	Leuctra	Shredders	7.60496	7.2556	2.12485	12.546	0.207601	35.0795	29.8976	11.0057
YLG	Summer	Leuctra	Shredders	9.80054	9.41636	2.58529	14.5772	0.111697	23.4108	35.9799	11.1226
YLK	Summer	Leuctra	Shredders	10.2417	6.8098	1.94749	13.6917	0.306917	23.7557	37.3089	10.9885
HH	Summer	Nemoura	Shredders	9.44136	6.7506	0.831852	12.6825	0.261576	32.2017	32.4751	8.67388
OSL	Summer	Nemoura	Shredders	10.2431	18.5072	4.39172	12.6877	0.128012	21.2958	27.2584	3.39741
SCH	Summer	Nemoura	Shredders	11.0529	15.3659	1.1369	13.3538	0.108784	20.2581	33.5522	4.11287
TB	Summer	Nemoura	Shredders	4.96289	14.6342	1.00912	8.60702	0.18971	37.1984	25.7592	3.43747
WO	Summer	Nemoura	Shredders	5.23439	12.208	0.469665	10.6341	0.253161	28.7533	34.0397	2.97995
BB	Summer	Potamophylax	Shredders	6.8336	6.75642	0.341436	4.03716	0.0662221	38.5201	37.6902	5.42699
KBO	Summer	Potamophylax	Shredders	27.1461	11.6318	0.359833	3.02415	0.0031234	23.145	26.5602	4.21189
KBU	Summer	Potamophylax	Shredders	6.86379	15.8236	0.494794	6.5946	0.0304765	29.5568	32.286	6.32982
OS	Summer	Potamophylax	Shredders	9.59047	10.6603	0.321186	6.88563	0.0902155	26.535	33.5776	5.3662
OSL	Summer	Potamophylax	Shredders	11.1962	16.449	0.47416	4.69127	0.0661151	30.4003	26.5516	5.89297
OSR	Summer	Potamophylax	Shredders	12.7681	16.3174	0.742781	4.50613	0.0616764	28.7269	27.5474	6.21374
RB	Summer	Potamophylax	Shredders	7.10846	12.9426	0.451914	3.40163	0.0458816	42.1118	28.1049	7.73288
TB	Summer	Potamophylax	Shredders	4.08375	14.4884	0.571831	7.02378	0.141768	32.2134	25.5132	5.21258
YLK	Summer	Potamophylax	Shredders	16.7219	13.7402	0.680119	3.59435	0.0273571	27.2767	28.9701	4.56965
